# Supplementary material for: Association of Dietary Total Antioxidant Capacity with Bone Mass and Osteoporosis Risk in Korean Women: Analysis of the Korea National Health and Nutrition Examination Survey 2008–2011
Source: Nutrients. 2021 Mar 31;13(4):1149. doi: 10.3390/nu13041149 (PMC8065953; doi:10.3390/nu13041149)
Supplement: Supplementary file 1 [file nutrients-13-01149-s001.zip]

Archive with 2 entries (2 files):
- Dietary Total Antioxidant Capacity Calculator.py
- Dietary Total Antioxidant Capacity Calculator instruction.docx
